# Supplementary material for: Obesity Correlates With Pronounced Aberrant Innate Immune Responses in Hospitalized Aged COVID-19 Patients
Source: Front Immunol. 2021 Oct 11;12:760288. doi: 10.3389/fimmu.2021.760288 (PMC8542887; doi:10.3389/fimmu.2021.760288)
Supplement: Supplementary Table 2 — Correlation and Simple linear regression values of measured soluble immune mediators in young and aged patients. [file Table_2.xlsx]

## Sheet: Supp Table 2
Analyte	Spearman r		Spearman p value
	Young	Aged	Young	Aged
EGF	0.3462	-0.148	0.0416	0.389
Eotaxin	-0.09629	0.08618	0.588	0.6279
IFN-g	-0.04825	0.3207	0.8037	0.0899
IL-10	-0.4612	-1889	0.0069	0.2925
IL-15	0.04119	-0.1735	0.832	0.3591
IL1RA	-0.2704	-0.3404	0.1162	0.0454
IL-4	-0.0611	-0.01459	0.744	0.9379
IL-8	-0.1249	-0.1962	0.4817	0.2661
IP-10	-0.08007	0.01326	0.6578	0.9388
MCP-1	-0.2759	-0.2599	0.1143	0.1259
MIP-1b	0.07773	-0.1263	0.6672	0.4696
RANTES	0.1261	0.3999	0.4705	0.0191
TNF-a	-0.009695	-0.3722	0.9573	0.0302
TNF-b	0.04548	0.4545	0.8114	0.1912
VEGF	0.1487	0.05063	0.4013	0.7868

## Sheet: Supp Table 3
General Pheno	Spearman r		Spearman p value
	Young	Aged	Young	Aged
Total DC	-0.08136	-0.3122	0.5366	0.012
Total DC (HLA-DR MFI)	0.1753	0.1272	0.1766	0.3125
Total DC (CD86 MFI)	-0.000357	-0.1771	0.9978	0.1615
mDC	-0.1481	-0.2954	0.2586	0.0169
mDC (HLA-DR MFI)	0.1761	0.1733	0.1784	0.1816
mDC (CD86 MFI)	0.1202	-0.2303	0.3602	0.082
pDC	-0.05448	-0.1995	0.6767	0.1112
pDC (HLA-DR MFI)	0.1689	-0.9869	0.222	0.9452
pDC (CD86 MFI)	-0.0006364	-0.1391	0.9966	0.3565
Total Monocytes	-0.2248	-0.2195	0.0959	0.0978
Total Monocytes (HLA-DR MFI)	-0.1208	-0.1883	0.3751	0.1607
Total Monocytes (CD86 MFI)	-0.02015	0.09962	0.885	0.4651
Classical Monocytes	-0.07477	-0.0675	0.5839	0.6146
Classical Monocytes (HLA-DR MFI)	-0.1015	-0.2028	0.4565	0.1268
Classical Monocytes (CD86 MFI)	-0.1223	-0.01479	0.3783	0.9139
Non-Classical Monocytes	-0.1627	-0.06449	0.2308	0.6306
Non-Classical Monocytes (HLA-DR MFI)	-0.07733	-0.1056	0.5747	0.4302
Non-Classical Monocytes (CD86 MFI)	-0.1114	0.08415	0.4181	0.53
Total NK Cells	0.08842	-0.1652	0.498	0.1884
Total NK (CD16 MFI)	-0.3538	0.1048	0.006	0.4098
KLRG1-CD57+ NK Cells	0.002144	-0.07334	0.9869	0.5615
KLRG1+CD57+ NK Cells	-0.1121	0.1413	0.3899	0.2616
KLRG1+CD57- NK Cells	0.05255	0.1914	0.6875	0.1266
KLRG1-CD57- NK Cells	0.1949	-0.2483	0.1323	0.0461
Granzyme B-CD16+ NK Cells	0.02178	-0.01043	0.8677	0.9343
Granzyme B+CD16+ NK Cells	-0.04398	-0.09929	0.7365	0.4313
Granzyme B+CD16- NK Cells	0.06964	-0.165	0.5938	0.189
Granzyme B-CD16- NK Cells	0.3235	-0.156	0.011	0.2145

## Sheet: Supp Table 4
Myeloid Cell Pheno	Spearman r		Spearman p value
	Young	Aged	Young	Aged
CD14+CD11b+	-0.2528	-0.06216	0.0652	0.6994
CD14+CD16+	0.07151	-0.222	0.6073	0.163
CD14+CD40+	0.2709	0.2078	0.0719	0.2383
CD14+CD62L+	-0.1881	-0.04578	0.1733	0.7762
CD14+CD64+	-0.06576	0.1584	0.6366	0.3225
CD14+CD163+	0.2495	-0.111	0.0689	0.4896
CD14+CXCR6+	0.3027	-0.2341	0.0261	0.1406
CD14+HLA-DR+	-0.1865	0.146	0.177	0.3563
CD14+IFNAR1+	0.1689	0.1334	0.2222	0.4056
mDC CD11b+	-0.04257	0.1057	0.7599	0.5106
mDC CD11b++	0.1667	-0.02363	0.2283	0.8834
mDC CD16+	-0.01351	0.008358	0.9242	0.9592
mDC CD40+	0.1805	0.1596	0.2354	0.3673
mDC CD62L+	0.1136	0.1613	0.4132	0.3137
mDC CD64+	0.2587	0.1567	0.059	0.328
mDC CD163+	0.233	0.04561	0.09	0.777
mDC CXCR6+	0.1891	0.1713	0.1708	0.2843
mDC IFNAR1+	0.2606	0.08217	0.0595	0.6095
pDC CD11b+	-0.01183	0.1952	0.9323	0.2214
pDC CD11b++	-0.1948	0.2471	0.1623	0.1193
pDC CD16+	-0.2451	0.08236	0.074	0.6087
pDC CD40+	0.03042	-0.113	0.8428	0.5247
pDC CD62L+	-0.1719	0.2643	0.2139	0.095
pDC CD64+	0.01906	-0.2365	0.8923	0.1366
pDC CD163+	-0.09452	0.05625	0.4966	0.7269
pDC CXCR6+	0.07457	-0.2679	0.592	0.0903
pDC IFNAR1+	0.1031	0.3055	0.4627	0.0552

## Sheet: Supp Table 5
Myeloid Cell ICS	Spearman r		Spearman p value
	Young	Aged	Young	Aged
mDC TNFa+IL-6+	-0.04724	0.1625	0.7908	0.3997
pDC TNFa+IL-6+	-0.02061	0.51	0.9065	0.0047
Total Monocytes TNFa+IL-6+	-0.3573	0.01937	0.0351	0.9191
Classical Monocytes TNFa+IL-6+	-0.2463	0.125	0.1538	0.5183
Non-Classical Monocytes TNFa+IL-6+	-0.4692	-0.04235	0.0059	0.8339

## Sheet: Supp Table 6 
General Pheno	Spearman r		Spearman p value
	Young	Aged	Young	Aged
Total B Cells	0.05743	0.01707	0.6829	0.8961
Total B Cells Ki-67+	-0.06507	0.1028	0.6434	0.4307
Naïve B Cells	0.007365	-0.02247	0.9583	0.8635
Naïve B Cells Ki-67+	0.008628	-0.1992	0.9659	0.1238
MZ-like B Cells	-0.1002	0.05649	0.4754	0.6654
MZ-like B Cells Ki-67+	-0.1306	0.1697	0.3513	0.1909
Memory B Cells	-0.000323	0.04415	0.9982	0.7355
Memory B Cells Ki-67+	0.04225	0.08511	0.7639	0.5143
Other B Cells	0.06151	0.01275	0.6617	0.9223
Other B Cells Ki-67+	-0.02995	0.2118	0.8314	0.1014
Total CD4+ T Cells	0.01778	-0.1051	0.8995	0.4201
Total CD4+Ki-67+	0.04369	0.1906	0.7561	0.1411
CD4+ TCM	0.1469	-0.111	0.2939	0.3943
CD4+ TCM Ki-67+	0.02962	0.3158	0.8332	0.0132
CD4+ Naïve	-0.1201	-0.1304	0.3916	0.3163
CD4+ Naïve Ki-67+	0.05801	0.1888	0.6829	0.1486
CD4+ TEMRA	0.1417	-0.1093	0.3114	0.4017
CD4+ TEMRA Ki-67	0.1816	0.1036	0.1932	0.4307
CD4+ TEM	0.1195	-0.03178	0.394	0.8079
CD4+ TEM Ki-67	0.05405	0.1043	0.7007	0.4275
Total CD8+ T Cells	0.1077	0.07397	0.4426	0.571
Total CD8+Ki-67+	0.1077	0.07397	0.4426	0.571
CD8+ TCM	0.2445	-0.09976	0.0776	0.4443
CD8+ TCM Ki-67+	0.1348	0.1847	0.3359	0.1542
CD8+ Naïve	0.1682	-0.07533	0.2285	0.5639
CD8+ Naïve Ki-67+	0.08209	0.2001	0.559	0.1221
CD8+ TEMRA	-0.02977	0.02822	0.8324	0.829
CD8+ TEMRA Ki-67	-0.0526	0.1826	0.7083	0.1627
CD8+ TEM	0.165	0.09275	0.2571	0.4771
CD8+ TEM Ki-67	0.1467	0.2153	0.3146	0.0985

## Sheet: Supp Table 7 
Immunoglobulin	Spearman r		Spearman p value
	Young	Aged	Young	Aged
anti-NP IgG	0.4315	0.2422	0.0108	0.1817
anti-RBD IgG	-0.2174	-0.1065	0.2402	0.5618

## Sheet: Supp Table 8
T Cell ICS	Spearman r		Spearman p value
	Young	Aged	Young	Aged
CD4+IFN-g+	-0.6156	0.1902	0.3	0.602
CD4+IL-2+	-0.4286	0.1545	0.4194	0.6538
CD4+IL-17+	-0.1	0.4424	0.95	0.2044
CD4+MIP-1b+	-0.6669	-0.1429	0.2667	0.7825
CD4+TNF-a+	0	0.5	0.999	0.999
CD8+IFN-g+	-0.6182	0.01225	0.0478	0.9661
CD8+IL-2+	-0.2362	-0.2385	0.3302	0.3532
CD8+IL-17+	-0.1368	0.08351	0.5765	0.7418
CD8+MIP-1b+	-0.1771	0.1001	0.4683	0.6745
CD8+TNF-a+	0.4229	0.1541	0.0917	0.6302
